# Supplementary material for: Genomic Heterogeneity of Pancreatic Ductal Adenocarcinoma and Its Clinical Impact
Source: Cancers (Basel). 2021 Sep 3;13(17):4451. doi: 10.3390/cancers13174451 (PMC8430663; doi:10.3390/cancers13174451)
Supplement: Supplementary file 1 [file cancers-13-04451-s001.zip]

Archive with 1 entries (1 files):
- cancers-1340538_R1_Supplementary Table 1.pdf
